# Supplementary material for: Ba–Sr–V as Geogenic and Traffic Tracers in Paediatric Hair from Urban–Industrial Spain, with Co-Located Topsoil Vanadium
Source: Toxics. 2026 Mar 19;14(3):268. doi: 10.3390/toxics14030268 (PMC13029910; doi:10.3390/toxics14030268)
Supplement: Supplementary file 1 [file toxics-14-00268-s001.zip]

Archive with 1 entries (1 files):
- Supplementary tables_diet.pdf
